# Supplementary material for: Low-quality of patient-reported outcome reporting in randomized clinical trials of major depressive disorder—a meta-epidemiological review
Source: Front Psychiatry. 2023 Nov 7;14:1246938. doi: 10.3389/fpsyt.2023.1246938 (PMC10661948; doi:10.3389/fpsyt.2023.1246938)
Supplement: Supplementary file 1 [file Table_1.XLSX]

## Sheet: Sheet1
subid	Title
1	Early treatment response affects signal detection in a placebo-controlled depression study
2	Cost and outcome of behavioural activation (COBRA): a randomised controlled trial of behavioural activation versus cognitive-behavioural therapy for depression
3	Combining mirtazapine with SSRIs or SNRIs for treatment-resistant depression: the MIR RCT
4	One-year follow-up of a randomized trial with a dilemma-focused intervention for depression: Exploring an alternative to problem-oriented strategies
5	A 6-day combined wake and light therapy trial for unipolar depression
6	A prognostic index for long-term outcome after successful acute phase cognitive therapy and interpersonal psychotherapy for major depressive disorder
7	Effect of etomidate versus thiopental on major depressive disorder in electroconvulsive therapy, a randomized double-blind controlled clinical trial
8	Ultrarapid Influence of Buprenorphine on Major Depression in Opioid-Dependent Patients: A Double Blind, Randomized Clinical Trial
9	Clinical and metabolic response to probiotic administration in patients with major depressive disorder: A randomized, double-blind, placebo-controlled trial
10	Comparison of Cognitive Behavioral Therapy and Supportive Psychotherapy for the Treatment of Depression Following Traumatic Brain Injury: A Randomized Controlled Trial
11	Low frequency (1-Hz), right prefrontal repetitive transcranial magnetic stimulation (rTMS) compared with venlafaxine ER in the treatment of resistant depression: A double-blind, single-centre, randomized study
12	A randomized, double-blind clinical trial on the efficacy of cortical direct current stimulation for the treatment of major depression
13	Long-lasting effects of high frequency repetitive transcranial magnetic stimulation in major depressed patients
14	Polysomnographic and subjective profiles of sleep continuity before and after mindfulness-based cognitive therapy in partially remitted depression
15	Metacognitive therapy versus cognitive Behaviour therapy in Adults with Major Depression: A parallel Single-Blind Randomised trial
16	Effects of structured exercise and pharmacotherapy vs. pharmacotherapy for adults with depressive symptoms: A randomized clinical trial
17	Effectiveness of a psycho-educational group program for major depression in primary care: a randomized controlled trial
18	Facilitated physical activity as a treatment for depressed adults: randomised controlled trial
19	A pragmatic randomised controlled trial to evaluate the cost-effectiveness of a physical activity intervention as a treatment for depression: the treating depression with physical activity (TREAD) trial
20	One-Year Follow-Up of the Effectiveness of Cognitive Behavioral Group Therapy for Patients' Depression: A Randomized, Single-Blinded, Controlled Study
21	Investigating the synergistic effects of transcranial direct current stimulation and cranial electrical stimulation in treatment of major depression in a double blinded controlled trial
22	Effect of an aerobic training program as complementary therapy in patients with moderate depression
23	Early Cognitive Behavioral Therapy for Depression After Cardiac Surgery
24	Self-selected intensity exercise in the treatment of major depression: A pragmatic RCT
25	Psychotherapy for depression in older veterans via telemedicine: a randomised, open-label, non-inferiority trial
26	Randomized Trial of Interpersonal Psychotherapy and Cognitive Behavioral Therapy for Major Depressive Disorder in a Community-Based Psychiatric Outpatient Clinic
27	A randomized, controlled trial with 6-month follow-up of repetitive transcranial magnetic stimulation and electroconvulsive therapy for severe depression
28	A DILEMMA-FOCUSED INTERVENTION FOR DEPRESSION: A MULTICENTER, RANDOMIZED CONTROLLED TRIAL WITH A 3-MONTH FOLLOW-UP
29	Internet-based CBT for patients with depressive disorders in primary and psychiatric care: Is it effective and does comorbidity affect outcome?
30	Antidepressants effects of Rhodiola capsule combined with sertraline for major depressive disorder: A randomized double-blind placebo-controlled clinical trial
31	Rapid antidepressant effects of repeated doses of ketamine compared with electroconvulsive therapy in hospitalized patients with major depressive disorder
32	Measurement-Based Care Versus Standard Care for Major Depression: a Randomized Controlled Trial With Blind Raters
33	Efficacy of trial-based cognitive therapy, behavioral activation and treatment as usual in the treatment of major depressive disorder: Preliminary findings from a randomized clinical trial
34	Treatment of post-myocardial infarction depressive disorder: a randomized, placebo-controlled trial with mirtazapine
35	Comparison of the effects of escitalopram and nortriptyline on painful symptoms in patients with major depression
36	Efficacy of narrative reformulation during cognitive analytic therapy for depression: Randomized dismantling trial
37	Therapeutic effects of vitamin D as adjunctive therapy to fluoxetine in patients with major depressive disorder
38	Effectiveness of telephone-based aftercare case management for adult patients with unipolar depression compared to usual care: A randomized controlled trial
39	Nepeta menthoides Boiss. & Buhse freeze-dried aqueous extract versus sertraline in the treatment of major depression: A double blind randomized controlled trial
40	The ACDC pilot trial: targeting the anterior cingulate by double cone coil rTMS for the treatment of depression
41	An everyday activity as a treatment for depression: the benefits of expressive writing for people diagnosed with major depressive disorder
42	Efficacy of exercise as an adjunct treatment for clinically depressed inpatients during the initial stages of antidepressant pharmacotherapy: An open randomized controlled trial
43	Clinical effectiveness of cognitive therapy v. interpersonal psychotherapy for depression: results of a randomized controlled trial
44	Transdermal estradiol for postpartum depression: results from a pilot randomized, double-blind, placebo-controlled study
45	Smartphone-Supported versus Full Behavioural Activation for Depression: A Randomised Controlled Trial
46	Treatment of major depressive disorder using botulinum toxin A: a 24-week randomized, double-blind, placebo-controlled study
47	Smartphone Cognitive Behavioral Therapy as an Adjunct to Pharmacotherapy for Refractory Depression: randomized Controlled Trial
48	Rhodiola rosea versus sertraline for major depressive disorder: A randomized placebo-controlled trial
49	Assessment of the effectiveness of pharmacotherapy follow-up in patients treated for depression
50	A pragmatic 12-week, randomized trial of duloxetine versus generic selective serotonin-reuptake inhibitors in the treatment of adult outpatients in a moderate-to-severe depressive episode
51	Effect of citalopram in combination with omega-3 on depression in post-menopausal women: A triple blind randomized controlled trial
52	Attachment as moderator of treatment outcome in major depression: a randomized control trial of interpersonal psychotherapy versus cognitive behavior therapy
53	The clinical effectiveness and cost of repetitive transcranial magnetic stimulation versus electroconvulsive therapy in severe depression: a multicentre pragmatic randomised controlled trial and economic analysis
54	Double-blind, randomized crossover study of intravenous infusion of magnesium sulfate versus 5% dextrose on depressive symptoms in adults with treatment-resistant depression
55	Sprint interval training (SIT) substantially reduces depressive symptoms in major depressive disorder (MDD): A randomized controlled trial
56	A double-blind, randomized controlled clinical trial comparing eicosapentaenoic acid versus docosahexaenoic acid for depression
57	Behavioural activation v. antidepressant medication for treating depression in Iran: randomised trial
58	Repetitive transcranial magnetic stimulation: a putative add-on treatment for major depression in elderly patients
59	A randomized effectiveness trial of interpersonal psychotherapy for depressed adolescents
60	Differential treatment effects of an integrated motivational interviewing and exercise intervention on depressive symptom profiles and associated factors: a randomised controlled cross-over trial among youth with major depression
61	Effect of zinc supplementation on antidepressant therapy in unipolar depression: a preliminary placebo-controlled study
62	Efficacy of interpersonal psychotherapy for postpartum depression
63	A randomized controlled trial of 6-week Chlorella vulgaris supplementation in patients with major depressive disorder
64	Bright light therapy and/or imipramine for inpatients with recurrent non-seasonal depression
65	Laser acupuncture for depression: a randomised double blind controlled trial using low intensity laser intervention
66	Efficacy and safety of basimglurant as adjunctive therapy for major depression: A randomized clinical trial
67	Effect of adjuvant sleep hygiene psychoeducation and lorazepam on depression and sleep quality in patients with major depressive disorders: Results from a randomized three-arm intervention
68	The efficacy of St. John's Wort in patients with minor depressive symptoms or dysthymia--a double-blind placebo-controlled study
69	A randomized trial of internet-based cognitive behavioral therapy for major depressive disorder
70	Short-Term Psychodynamic Psychotherapy and Fluoxetine in Major Depressive Disorder: A Randomized Comparative Study
71	Vitamin D Supplementation Affects the Beck Depression Inventory, Insulin Resistance, and Biomarkers of Oxidative Stress in Patients with Major Depressive Disorder: A Randomized, Controlled Clinical Trial
72	Efficacy of pharmacotherapy and cognitive therapy, alone and in combination in major depressive disorder
73	A Breathing-Based Meditation Intervention for Patients With Major Depressive Disorder Following Inadequate Response to Antidepressants: A Randomized Pilot Study
74	Ultra-brief pulse ECT in bipolar and unipolar depressive disorder: differences in speed of response
75	Help from home for depression: a randomised controlled trial comparing internet-delivered cognitive behaviour therapy with bibliotherapy for depression
76	Controlled clinical trial of interpersonal psychotherapy versus parenting education program for depressed pregnant women
77	Omega-3 fatty acids for major depressive disorder during pregnancy: results from a randomized, double-blind, placebo-controlled trial
78	Morita Therapy for depression (Morita Trial): a pilot randomised controlled trial
79	A randomized double-blind comparison of fluoxetine augmentation by high and low dosage folic acid in patients with depressive episodes
80	Clinical effectiveness and cost-effectiveness of cognitive behavioural therapy as an adjunct to pharmacotherapy for treatment-resistant depression in primary care: the CoBalT randomised controlled trial
81	Cognitive behavioural therapy as an adjunct to pharmacotherapy for primary care based patients with treatment resistant depression: results of the CoBalT randomised controlled trial
82	A randomized controlled trial of cognitive behavioural therapy as an adjunct to pharmacotherapy in primary care based patients with treatment resistant depression: A pilot study
83	Severity of depression and response to antidepressants: GENPOD randomised controlled trial
84	A pilot randomised controlled trial of a brief cognitive behavioural group intervention to reduce recurrence rates in late life depression
85	A comparison of cognitive-behavioral therapy, antidepressants, their combination and standard treatment for Chinese patients with moderate–severe major depressive disorders
86	Aerobic exercise or stretching as add-on to inpatient treatment of depression: Similar antidepressant effects on depressive symptoms and larger effects on working memory for aerobic exercise alone
87	Comparing the Efficacy of CBASP with Two Versions of CBT for Depression in a Routine Care Center: A Randomized Clinical Trial
88	Comparison of non-directive counselling and cognitive behaviour therapy for patients presenting in general practice with an ICD-10 depressive episode: a randomized control trial
89	Dynamic interpersonal therapy for moderate to severe depression: a pilot randomized controlled and feasibility trial
90	The effects of once- versus twice-weekly sessions on psychotherapy outcomes in depressed patients
91	Efficacy of Mindfulness-Based Cognitive Therapy in Prevention of Depressive Relapse: An Individual Patient Data Meta-analysis From Randomized Trials
92	The efficacy of psychoeducation on recurrent depression: a randomized trial with a 2-year follow-up
93	Group person-based cognitive therapy for chronic depression: a pilot randomized controlled trial
94	Internet-based behavioral activation and acceptance-based treatment for depression: a randomized controlled trial
95	An Internet-Based Intervention for Depression in Primary Care in Spain: A Randomized Controlled Trial
96	Is Strength Training as Effective as Aerobic Training for Depression in Older Adults? A Randomized Controlled Trial
97	Mirtazapine added to SSRIs or SNRIs for treatment resistant depression in primary care: phase III randomised placebo controlled trial (MIR)
98	Rosemary as an adjunctive treatment in patients with major depressive disorder: A randomized, double-blind, placebo-controlled trial
99	Practice nurse-led proactive care for chronic depression in primary care: a randomised controlled trial
100	Meditation‐based lifestyle modification in mild to moderate depression—A randomized controlled trial
101	A randomized add-on trial of high-dose D-cycloserine for treatment-resistant depression
102	The effects of once- versus twice-weekly sessions on psychotherapy outcomes in depressed patients
103	Randomized controlled pilot trial of supportive text messages for patients with depression
104	Metacognitive therapy versus cognitive Behaviour therapy in Adults with Major Depression: A parallel Single-Blind Randomised trial
105	Therapist-delivered Internet psychotherapy for depression in primary care: a randomised controlled trial
106	Adjunctive Bright Light Therapy for Non-Seasonal Major Depressive Disorder: A Randomized Controlled Trial
107	Yoga- and meditation-based lifestyle intervention increases neuroplasticity and reduces severity of major depressive disorder: A randomized controlled trial
108	Effects of Psilocybin-Assisted Therapy on Major Depressive Disorder A Randomized Clinical Trial
109	Dynamic interpersonal therapy for moderate to severe depression: a pilot randomized controlled and feasibility trial
110	Antidepressants effects of Rhodiola capsule combined with sertraline for major depressive disorder: A randomized double-blind placebo-controlled clinical trial
111	Efficacy of an adjuvant non-face-to-face multimodal lifestyle modification program for patients with treatment-resistant major depression: A randomized controlled trial
112	Efficacy of metacognitive training for depression as add-on intervention for patients with depression in acute intensive psychiatric inpatient care: A randomized controlled trial
113	Bifrontal-transcranial direct current stimulation as an early augmentation strategy in major depressive disorder: A single-blind randomised controlled trial
114	The Clinical Effectiveness of Blended Cognitive Behavioral Therapy Compared With Face-to-Face Cognitive Behavioral Therapy for Adult Depression: Randomized Controlled Noninferiority Trial
115	The use of biofeedback intervention in the improvement of depression levels: a randomised trial
116	Effectiveness of mindfulness-based cognitive therapy among depressed individuals with disabilities in Nigeria: A randomized controlled trial
